# Supplementary material for: Innovative Application of Phytochemicals from Fermented Legumes and Spices/Herbs Added in Extruded Snacks
Source: Nutrients. 2021 Dec 17;13(12):4538. doi: 10.3390/nu13124538 (PMC8703383; doi:10.3390/nu13124538)
Supplement: Supplementary file 1 [file nutrients-13-04538-s001.zip]

Archive with 1 entries (1 files):
- nutrients-1484650-supplementary.pdf
